# Supplementary material for: Efficacy and Safety of Antivirals in Lactating Women with Herpesviridae Infections: A Systematic Review
Source: Viruses. 2025 Apr 7;17(4):538. doi: 10.3390/v17040538 (PMC12031584; doi:10.3390/v17040538)
Supplement: Supplementary file 1 [file viruses-17-00538-s001.zip]

Archive with 1 entries (1 files):
- viruses-3448894-supplementary.pdf
